# Supplementary material for: Genomics Reveals the Origins of Historical Specimens
Source: Mol Biol Evol. 2021 Jan 27;38(5):2166–76. doi: 10.1093/molbev/msab013 (PMC8097301; doi:10.1093/molbev/msab013)
Supplement: msab013_Supplementary_Data [file msab013_supplementary_data.zip]

Archive with 2 entries (2 files):
- Hesperia_supplement_revised.pdf
- Hesperia_supplemental_tables_revised.xlsx
