# Supplementary material for: Genomics Reveals the Origins of Historical Specimens
Source: Mol Biol Evol. 2021 Jan 27;38(5):2166–76. doi: 10.1093/molbev/msab013 (PMC8097301; doi:10.1093/molbev/msab013)
Supplement: msab013_Supplementary_Data [file msab013_supplementary_data.zip › Hesperia_supplemental_tables_revised.xlsx]

## Sheet: Table S1
Table S1. Information about specimens used in this study
Voucher number	Fig. 1 #	Taxon name	Type status	Sex	Country	State/Province	County/Region	General Location	Exact Site	Elevation	GPS	Collector	Date	Comment	Repository	Genitialia No.	Collection #
ADW0057	1	Hesperia colorado sublima		M	USA	CO	Clear Creek Co.	NE Ridge Square Top Mtn.	W of Guanella Pass summit	3860 m	39.59694, -105.73222	Andrew D. Warren	2016-07-27	reference genome	UTSW
ADW0056	2	Hesperia colorado sublima		M	USA	CO	Clear Creek Co.	NE Ridge Square Top Mtn.	W of Guanella Pass summit	3860 m	39.59694, -105.73222	Andrew D. Warren	2016-07-27		UTSW
ADW0058	3	Hesperia colorado sublima		M	USA	CO	Clear Creek Co.	NE Ridge Square Top Mtn.	W of Guanella Pass summit	3860 m	39.59694, -105.73222	Andrew D. Warren	2016-07-27		UTSW
LEP-28458	4	Hesperia colorado sublima		F	USA	CO	Clear Creek Co.	NE Ridge Square Top Mtn.	W of Guanella Pass summit	3860 m	39.59694, -105.73222	Andrew D. Warren	2016-07-27		ADWarren
NVG-5295	5	Hesperia colorado sublima		M	USA	CO	Clear Creek Co.	NE ridge Square Top Mtn.	W of Guanella Pass summit	12139'-12238'	39.59931, -105.72680	Andrew D. Warren	2014-08-03		ADWarren
NVG-6706	6	Hesperia colorado sublima		M	USA	CO	Lake Co.	W of Leadville, 11 mi N of Twin Lakes	California Gulch	9600'		Theodore L. Mead	20-Jul-1871	Hesp. 7	MCZ		MCZ-ENT 00203265
NVG-5532	7	Hesperia colorado sublima		M	USA	CO	Park Co.	ridge NE of Horseshoe Mtn, SE of Peerless Mtn., 11800-13000'	ca. 9-10 air mi WSW Fairplay			Andrew D. Warren	2006-07-13		ADWarren
NVG-5304	8	Hesperia colorado ochracea		M	USA	CO	Clear Creek Co.	hill SE Empire	9400'			James A. Scott	1971-08-22		MGCL
NVG-15111B01	9	Hesperia colorado ochracea	HT	M	USA	CO		"Platte Canon"				Ernest J. Oslar	1904-08-19		AMNH
NVG-5535	10	Hesperia colorado ochracea		M	USA	CO	Jefferson Co.	Foxton Rd, 6700'	7 mi SE Conifer			Andrew D. Warren	1990-08-19		ADWarren
NVG-5534	11	Hesperia colorado ochracea		F	USA	CO	Jefferson Co.	Wellington Lake		8000'		Andrew D. Warren	1990-09-03		ADWarren
NVG-5310	12	Hesperia colorado ochracea		M	USA	CO	Douglas Co	Rampart Range, Hwy. 67	Sugar Creek	2050-2190 m	vic. 39.29872, -105.16503	Andrew D. Warren	2012-07-29		ADWarren
ADW0081	13	Hesperia colorado ochracea		M	USA	CO	Douglas Co.	Rampart Range, Hwy. 67	Sugar Creek	2050-2190 m	vic. 39.29872, -105.16503	Andrew D. Warren	2016-08-01		UTSW
NVG-5309	14	Hesperia colorado ochracea		M	USA	CO	Douglas Co.	Rampart Range, Hwy. 67	Sugar Creek	2050-2190 m	vic. 39.29872, -105.16503	Andrew D. Warren	2012-07-29		ADWarren
NVG-5533	15	Hesperia colorado ochracea		M	USA	CO	Jefferson Co.	Apex trail at Heritage Square				Andrew D. Warren	1990-08-23		ADWarren
ADW0083	16	Hesperia colorado ochracea		M	USA	CO	Douglas Co.	Rampart Range, Hwy. 67	Sugar Creek	2050-2190 m	vic. 39.29872, -105.16503	Andrew D. Warren	2016-08-01		UTSW
ADW0082	17	Hesperia colorado ochracea		M	USA	CO	Douglas Co.	Rampart Range, Hwy. 67	Sugar Creek	2050-2190 m	vic. 39.29872, -105.16503	Andrew D. Warren	2016-08-01		UTSW
NVG-16108A06	18	Hesperia colorado ochracea		F	USA	CO	Teller Co.		Crystola Canyon	8000'		Michael S. Fisher	1973-08-25		MGCL
NVG-15111B02	19	Hesperia colorado ochracea	AT	F	USA	CO	Jefferson Co.	Plainview		7-8000'		G. P. Engelhardt	9-14-Jul-1922		AMNH
NVG-6705	20	Hesperia colorado ochracea		M	USA	CO	Park Co.	along the North Fork South Platte River				Theodore L. Mead	1-Sep-1871	Hesp. 5	MCZ		MCZ-ENT 00203242
NVG-16108A05	21	Hesperia colorado ochracea		M	USA	CO	Teller Co.		Crystola Canyon	8000'		Michael S. Fisher	1973-08-25		MGCL
NVG-16108A01	22	Hesperia colorado ochracea		M	USA	CO	Park Co.	E of Wikerson Pass	near Pipe Springs Campground	9450'		June & Floyd Preston	1980-08-16		MGCL
NVG-16108A02	23	Hesperia colorado colorado		F	USA	CO	Park Co.	E of Wikerson Pass	near Pipe Springs Campground	9450'		June & Floyd Preston	1980-08-16		MGCL
NVG-16108A03	24	Hesperia colorado colorado		M	USA	CO	Teller Co.	7 mi S of Florissant	Pikes Peak Research Station			M. Minno	1985-08-11		MGCL		M857
NVG-16108A04	25	Hesperia colorado colorado		M	USA	CO	Teller Co.		Cripple Creek			B. H.	1975-08-31		MGCL
NVG-16108A07	26	Hesperia colorado colorado		F	USA	CO	Teller Co.	7 mi S of Florissant	Pikes Peak Research Station			M. Minno	1985-08-11		MGCL
NVG-7574	27	Hesperia colorado colorado		M	USA	CO	Saguache Co.	Poncha Pass		9010'		Roy O. Kendall & C. A. Kendall	1961-08-05		TAMU	NVG170107-30
NVG-16108C03	28	Hesperia colorado colorado		M	USA	CO	Chaffee Co.	4 mi S Poncha Springs				James A. Scott	1972-08-29		MGCL
NVG-16108B12	29	Hesperia colorado colorado		M	USA	CO	Chaffee Co.	Pine Creek				James A. Scott	1971-08-17		MGCL
NVG-16108C07	30	Hesperia colorado colorado		M	USA	CO	Fremont Co.	nr. Cotopoxi	Oak Creek			Michael S. Fisher	1969-08-23		MGCL
NVG-16108C08	31	Hesperia colorado colorado		M	USA	CO	Fremont Co.	15 air mi NW Canon City	Current Creek			Michael S. Fisher	1974-09-01		MGCL
NVG-16108C05	32	Hesperia colorado colorado		F	USA	CO	Chaffee Co.	Bear Creek				R. Romeyn	1997-09-05		MGCL
NVG-16108C04	33	Hesperia colorado colorado		F	USA	CO	Chaffee Co.	Pine Creek				James A. Scott	1971-08-17		MGCL
NVG-16108C06	34	Hesperia colorado colorado		M	USA	CO	Fremont Co.	1 mi NE of Calcite				James A. Scott	1965-07-29		MGCL
NVG-5298	35	Hesperia colorado colorado		M	USA	CO	Fremont Co.	Spring Creek				James A. Scott	1969-08-02		MGCL
NVG-7575	36	Hesperia colorado colorado		F	USA	CO	Saguache Co.	Poncha Pass		9010'		Roy O. Kendall & C. A. Kendall	1961-08-05		TAMU	NVG170107-31
NVG-5301	37	Hesperia colorado colorado		M	USA	CO	Fremont Co.	nr. Cotopaxi				Michael S. Fisher	1969-08-05		MGCL
NVG-16108C09	38	Hesperia colorado colorado		F	USA	CO	Fremont Co.	nr. Cotopoxi	Oak Creek			Michael S. Fisher	1969-08-23		MGCL
NVG-16108D09	39	Hesperia colorado colorado		F	USA	CO	Costilla Co.	W La Veta Pass		9200'		R. E. Stanford	1992-08-18		MGCL
NVG-16108B11	40	Hesperia colorado colorado		M	USA	CO	Chaffee Co.	2 mi E Buena Vista	big hilltop			James A. Scott	1971-08-17		MGCL
NVG-16108B10	41	Hesperia colorado colorado		M	USA	CO	Chaffee Co.	Otero Pumping Station	between Riverside and Princeton			James A. Scott	1971-08-17		MGCL
NVG-16108C01	42	Hesperia colorado colorado		M	USA	CO	Chaffee Co.	Salida	Spiral Drive			James A. Scott	1971-09-10		MGCL
NVG-16108C02	43	Hesperia colorado colorado		M	USA	CO	Chaffee Co.	Bear Creek				R. Romeyn	1997-09-05		MGCL
NVG-17109A07	44	Hesperia c. colorado (=oroplata)	HT	M	USA	CO	Fremont Co.	Spring Creek				James A. Scott	1969-08-05		LACM
NVG-6313	45	Hesperia colorado colorado	LT	M	USA	CO	?					Theodore L. Mead	?13-Jul-1871		MCZ
NVG-5297	46	Hesperia colorado colorado		M	USA	CO	Lake Co.	1.6 mi N of Granite				James A. Scott	1971-08-16		MGCL
NVG-5294	47	Hesperia colorado colorado		M	USA	CO	Lake Co.	1.6 mi N of Granite				James A. Scott	1971-08-16		MGCL
NVG-5296	48	Hesperia colorado colorado		M	USA	CO	Lake Co.	1.6 mi N of Granite				James A. Scott	1971-08-16		MGCL
NVG-6708	49	Hesperia colorado colorado	PLT	M	USA	CO	?					Theodore L. Mead	?13-Jul-1871		MCZ		MCZ-ENT 00192733
LEP-28422	50	Hesperia colorado colorado		F	USA	CO	Lake Co.	Head of Upper Twin Lake	Hwy. 82, 8.0 mi W Jct. Hwy. 24	2821 m	39.06904, -106.40151	Andrew D. Warren	2016-08-08		UTSW
LEP-28426	51	Hesperia colorado colorado		M	USA	CO	Lake Co.	Head of Upper Twin Lake	Hwy. 82, 8.0 mi W Jct. Hwy. 24	2821 m	39.06904, -106.40151	Andrew D. Warren	2016-08-08		ADWarren
NVG-16108C11	52	Hesperia colorado colorado		M	USA	CO	Lake Co.	near Leadville	Mt. Massive Trout Club			James A. Scott	1971-08-16		MGCL
NVG-16108C10	53	Hesperia colorado idaho		M	USA	CO	Eagle Co.	Tennessee Pass				James A. Scott	1971-08-15		MGCL
NVG-5300	54	Hesperia colorado idaho		M	USA	CO	Lake Co.	Tennessee Pass		10424'		James A. Scott	1972-10-14	ex pupa, pup 29-Sep	MGCL
NVG-5307	55	Hesperia colorado idaho		M	USA	CO	Grand Co.	Beaver Ck. Rd. (Co Rd 50)	2.2 rd. mi. SE Hwy 40	2435 m	40.03250, -106.11167	Andrew D. Warren	2014-08-25		ADWarren
ADW0104	56	Hesperia colorado idaho		M	USA	CO	Summit Co.	Ute Pass Rd. (Co. Rd. 15)	1.5 mi NE jct. US Hwy. 9	2648 m	39.80159, -106.13550	Andrew D. Warren	2016-08-09		UTSW
ADW0105	57	Hesperia colorado idaho		M	USA	CO	Summit Co.	Ute Pass Rd. (Co. Rd. 15)	1.5 mi NE jct. US Hwy. 9	2648 m	39.80159, -106.13550	Andrew D. Warren	2016-08-09		UTSW
LEP-28453	58	Hesperia colorado idaho		M	USA	CO	Summit Co.	Ute Pass Rd. (Co. Rd. 15)	1.5 mi NE jct. US Hwy. 9	2648 m	39.80159, -106.13550	Andrew D. Warren	2016-08-09		ADWarren
LEP-28450	59	Hesperia colorado idaho		M	USA	CO	Grand Co.	Co. Rd. 50, 2.2 rd. mi SE Hwy. 40	SW of Hot Sulphur Spgs.	2435 m	40.03250, -106.11167	Andrew D. Warren	2016-07-28		ADWarren
LEP-28452	60	Hesperia colorado idaho		M	USA	CO	Jackson Co.	N of Rand, Rd. 21	0.8 mi NW jct. Co. Rd. 27	2627 m	40.50884, -106.16974	Andrew D. Warren	2016-07-28		ADWarren
LEP-28451	61	Hesperia colorado idaho		M	USA	CO	Jackson Co.	N of Rand, Rd. 21	0.8 mi NW jct. Co. Rd. 27	2627 m	40.50884, -106.16974	Andrew D. Warren	2016-07-28		ADWarren
ADW0074	62	Hesperia colorado idaho		M	USA	CO	Eagle Co.	Muddy Ck. Rd. (NF 700)	mi. 5.2	2498 m	39.76562, -106.61799	Andrew D. Warren	2016-07-30		UTSW
ADW0072	63	Hesperia colorado idaho		M	USA	CO	Eagle Co.	Muddy Ck. Rd. (NF 700)	mi. 2.6	2301 m	39.75141, -106.64525	Andrew D. Warren	2016-07-30		UTSW
ADW0073	64	Hesperia colorado idaho		M	USA	CO	Eagle Co.	Muddy Ck. Rd. (NF 700)	mi. 2.6	2301 m	39.75141, -106.64525	Andrew D. Warren	2016-07-30		UTSW
NVG-5308	65	Hesperia colorado idaho		M	USA	CO	Grand Co.	Beaver Ck. Rd. (Co Rd 50)	2.2 rd. mi. SE Hwy 40, 2435 mi		40.03250, -106.11167	Andrew D. Warren	2014-08-25		ADWarren
NVG-16108B08	66	Hesperia colorado idaho		M	USA	CO	Pitkin Co.	Redstone area	roadside vegetation			P. F. Milner	1983-08-03		MGCL
NVG-16108A12	67	Hesperia colorado idaho		M	USA	CO	Ouray Co.	NE Cedaredge at Surface Creek		7500'		R. Klopshinske	1983-08-28		MGCL
NVG-16108A08	68	Hesperia colorado idaho		M	USA	CO	San Miguel Co.		Leopard Creek	8500'		Michael S. Fisher	1959-08-20		MGCL
NVG-16108B05	69	Hesperia colorado idaho		F	USA	CO	Garfield Co.	Glenwood Springs Area				Michael S. Fisher	1973-08-19		MGCL
NVG-16108B09	70	Hesperia colorado idaho		F	USA	CO	Pitkin Co.	Aspen	Conundrum Creek Trail			Lowell Harris	1988-08-18		MGCL
ADW0099	71	Hesperia colorado idaho		M	USA	CO	Saguache/Gunnison Cos.	Coyote Hill, Co. Rd. 47/ 23YY	0.4 rd. mi SE jct. Co. Rd. 46	2527 m	38.42383, -106.57789	Andrew D. Warren	2016-08-03		UTSW
LEP-28430	72	Hesperia colorado idaho		M	USA	CO	Saguache/Gunnison Cos.	Coyote Hill, Co. Rd. 47/ 23YY	0.4 rd. mi SE jct. Co. Rd. 46	2527 m	38.42383, -106.57789	Andrew D. Warren	2016-08-03		ADWarren
NVG-16108B02	73	Hesperia colorado idaho		M	USA	CO	Montrose Co.	Black Canyon				Michael S. Fisher	1964-08-13		MGCL
NVG-16108E01	74	Hesperia colorado idaho		F	USA	CO	San Juan Co.	2 mi N. Silverton at Mineral Creek		9500'		R. Klopshinske	1983-09-04		MGCL
NVG-16108D08	75	Hesperia colorado idaho		F	USA	CO	Archuleta Co.	vicinity of Blanco River Campground		7200'		June & Floyd Preston	1988-07-28		MGCL
NVG-16108A10	76	Hesperia colorado idaho		M	USA	CO	Montezuma Co.	Mesa Verde National Park				Michael S. Fisher	1972-07-30		MGCL
NVG-16108A09	77	Hesperia colorado idaho		F	USA	CO	San Miguel Co.		Leopard Creek	8500'		Michael S. Fisher	1959-08-20		MGCL
NVG-16108B06	78	Hesperia colorado idaho		M	USA	CO	Mesa Co.	Grand Mesa	Lands End Rd. between 50B and Coal Creeks	10200'		June & Floyd Preston	1985-08-12		MGCL
NVG-16108B04	79	Hesperia colorado idaho		M	USA	CO	Garfield Co.	Sweetwater Lake		7711'		Michael S. Fisher	1972-08-12		MGCL
NVG-16108D07	80	Hesperia colorado idaho		M	USA	CO	Archuleta Co.	vicinity of Blanco River Campground		7200'		June & Floyd Preston	1988-07-28		MGCL
NVG-16108B07	81	Hesperia colorado idaho		F	USA	CO	Mesa Co.	Grand Mesa	Lands End Rd. between 50B and Coal Creeks	10200'		June & Floyd Preston	1985-08-12		MGCL
NVG-16108B01	82	Hesperia colorado idaho		F	USA	CO	Ouray Co.	NE Cedaredge at Surface Creek		7500'		R. Klopshinske	1983-08-28		MGCL
NVG-16108B03	83	Hesperia colorado idaho		F	USA	CO	Montrose Co.	S. Rim Black Canyon		8200'		Thom. W. Davies	1962-08-14		MGCL
NVG-16108D12	84	Hesperia colorado idaho		M	USA	CO	San Juan Co.	2 mi N. Silverton at Mineral Creek		9500'		R. Klopshinske	1983-09-04		MGCL
NVG-16108D10	85	Hesperia colorado idaho		M	USA	CO	Hinsdale Co.	North Creek				D. & J. Lindsley	1993-07-20		MGCL
NVG-16108D11	86	Hesperia colorado idaho		F	USA	CO	Hinsdale Co.	North Creek				D. & J. Lindsley	1993-07-20		MGCL
NVG-15095E03		Hesperia colorado susanae	HT	M	USA	AZ	Apache Co.	White Mtns.	Horseshoe Cienega	8000'		Susan M. Miller	1960-09-03		CMNH	Slide No. M-260 (=#8)
NVG-18115G06		Hesperia colorado susanae	PT	M	USA	AZ	Apache Co.	White Mtns.	Horseshoe Cienega	8000'		Lee D. Miller	1960-09-02		USNM
NVG-18035A03		Hesperia colorado susanae		M	USA	AZ	Apache Co.	Sunrise Lake	E of lake, along FR112			Mark Walker	1999-09-04		MWalker
NVG-18027B08		Hesperia colorado assiniboia	PLT	M	Canada	Saskatchewan		Regina				H. H. Lyman	5-Aug-1890		USNM
NVG-18027B09		Hesperia colorado assiniboia	PLT	M	Canada	Saskatchewan		Regina				J. Fletcher	10-Aug-1886		USNM
NVG-18021F03		Hesperia colorado assiniboia		F	Canada	Saskatchewan		Punnichy				R. Hooper	1961-08-27		AMNH
NVG-18027B10		Hesperia colorado assiniboia		M	Canada	Alberta		Rivercourse					1940-08-08		USNM
NVG-5299		Hesperia colorado mojavensis		M	USA	CA	Lassen Co.	N of Hallelujah Jct.	Western Pozzolan Corp Quarry			June & Floyd Preston	2004-06-22		MGCL
NVG-18034H10		Hesperia colorado mojavensis		F	USA	NV	Clark Co.	Kyle Canyon	road's end			Mark Walker	2001-07-16		MWalker
NVG-18034H08		Hesperia colorado leussleri		M	USA	CA	San Diego Co.	Lake Cuyamaca				Mark Walker	2002-05-25		MWalker
NVG-18034H09		Hesperia colorado leussleri		M	USA	CA	San Bernardino Co.	Barton Flats	1 mi N of highway			Mark Walker	2001-05-26		MWalker
NVG-18022E01		Hesperia colorado tildeni	HT	M	USA	CA	Santa Clara Co.	Cherry Flat Reservoir				J. W. Tilden	1949-09-27		AMNH
NVG-18022D01		Hesperia colorado dodgei	HT	M	USA	CA	Santa Cruz Co.	Santa Cruz					1926-08-15		AMNH
NVG-17107E01		Hesperia colorado oregonia		M	USA	WA	Thurston Co.	Mima Mounds National Area Preserve		67 m	46.89, -123.05	J. P. Pelham	1992-08-09		BMUW
NVG-15096D10		Hesperia colorado hulbirti	HT	M	USA	WA	Clallam Co.	Olympic Mts.	Hurricane Hill			Lowel Hulbirt	1923-07-21		CMNH
NVG-17107D01		Hesperia colorado hulbirti		F	USA	WA	Clallam Co.	Eagle Point area	5 mi SSE Mt. Angeles	5700-6247'		J. P. Pelham	1970-07-04		BMUW
NVG-6314		Hesperia colorado manitoba	LT	M	Canada	British Columbia		Lac la Hache					prior to 1874		MCZ
NVG-5306		Hesperia colorado manitoba		F	Canada	British Columbia		Lac la Hache				L. P. Grey	1973-08-08		MGCL
NVG-5305		Hesperia colorado manitoba		F	Canada	British Columbia		Lac la Hache				L. P. Grey	1973-08-08		MGCL
NVG-5311		Hesperia colorado manitoba		M	Canada	British Columbia		3.6 - 7.8 mi N of Pavilion Lillooet		3900-4400'			2003-07-29		MGCL
NVG-5312		Hesperia colorado manitoba		F	Canada	British Columbia		3.6 - 7.8 mi N of Pavilion Lillooet		3900-4400'			2003-07-29		MGCL
NVG-17107D05		Hesperia colorado laurentina		F	USA	ME	Penobscot Co.	Enfield					1969-08-21		BMUW
NVG-18087A05		Hesperia colorado borealis		M	Canada	Newfoundland and Labrador		Labrador				O. Staudinger	1907		MNHP		EL62939
NVG-17071F10		Hesperia comma lena		M	USA	AK	North Slope	Galbraith Lake				Andrew D. Warren	2017-06-28		ADWarren
NVG-18068A06		Hesperia comma lena		M	Russia	Yakutia		Tomtor					2-8-Jul-1990		EBrockmann
NVG-18068A11		Hesperia comma dimila		M	India	Himachal Pradesh	Sarchu	Bara-lacha la		4500-5000 m			12-Jul-15-Jul-1990		EBrockmann
NVG-18068C02		Hesperia comma mixta		M	Kyrgyzstan	Issyk-Kul Region		25 km W from Engilchek		3900 m		Saldaitis	07-12-Aug-1994		EBrockmann
NVG-18068A10		Hesperia comma shandura		M	Pakistan		Gilgit	Gilgit-Chiral Road	Shandur pass			L. Bieber	6-11-Jul-1995		EBrockmann
NVG-18068B03		Hesperia comma zagrosica		M	Iran	Lorestan Prov.	Zagros Mts.	nr. Borujerd	vil. Vaenaa'i	2400-3000 m		E. Rutjan	2014-07-29		EBrockmann
NVG-18068C04		Hesperia comma benuncas		M	Morocco			Ketama		1500 m		Slaby	13-15-Jul-1973		EBrockmann
NVG-18068B12		Hesperia comma comma		M	Sweden	Lapland		Kiruna				A. Schulte	1958-07-02		EBrockmann
NVG-17114B03		Hesperia miriamae miriamae		M	USA	CA	Inyo Co.		Ridge NW of Mono Pass	12200'		P.A. Opler	2006-08-13		CSUC		CSU_ENT1028355
NVG-6612		Hesperia nevada nevada		F	USA	CO	Lake Co.	1.3 air mi NE Twin Lakes	at SH82	2841 m	39.09382, -106.36433	Nick V. Grishin	2016-07-11		UTSW
NVG-4650		Hesperia attalus slossonae		M	USA	FL	Citrus Co.	7 mi SW of Floral City	along Co. Rd. 480			Nick V. Grishin	2015-09-25		UTSW
NVG-8392		Hesperia viridis		M	USA	TX	Blanco Co.	Pedernales Falls State Park			30.31247, -98.25617	Nick V. Grishin	2017-03-31		UTSW
NVG-8279		Hesperia pahaska williamsi		M	USA	AZ	Pinal Co.	Coronado N.F., Catalina Mts., S of Oracle	Peppersauce Canyon, along FS29		32.53728, -110.71970	Nick V. Grishin	2017-03-26		UTSW
NVG-4767		Hesperia meskei straton		M	USA	FL	Levy Co.	NW of Williston Highlands, along Co. Rd. 337				Nick V. Grishin	2015-09-27		UTSW
NVG-18014H01		Pompeius verna		M	USA	OH	Summit Co.	Liberty Metropark S of Rt.82		4200'	41.29444, -81.39528	J. D. Hooper	2012-06-08		USNM
		Collection abbreviations
ADWarren		research collection of Andrew D. Warren, Castle Rock, CO, USA
AMNH		American Museum of Natural History, New York, NY, USA
BMUW		Burke Museum of Natural History and Culture, Seattle, WA, USA
CMNH		Carnegie Museum of Natural History, Pittsburgh, PA, USA
CSUC		Colorado State University Collection, Fort Collins, CO, USA
EBrockmann		research collection of Ernst Brockmann, Lich, Germany
LACM		Los Angeles County Museum of Natural History, Los Angeles, CA, USA
MCZ		Museum of Comparative Zoology, Harvard University, Cambridge, MA, USA
MGCL		McGuire Center for Lepidoptera and Biodiversity, Florida Museum of Natural History, University of Florida, Gainesville, FL, USA
MNHP		Muséum National d'Histoire Naturelle, Paris, France
MWalker		research collection of Mark Walker, Oceanville, CA, USA
TAMU		Texas A & M University, College Station, TX, USA
USNM		National Museum of Natural History, Smithsonian Institution, Washington, DC, USA
UTSW		freezers of Nick Grishin lab at the University of Texas Southwestern, Dallas, TX, USA

## Sheet: Table S2
Table S2. Proteins showing adaptive changes in high-elevation subspecies
protein ID	number of high-elevation-specific SAVs	Pvalue for enrichment in high-elevation-specific SAVs	number of positions showing significant (Q-value < 0.1) selection detected by BayeScan	lowest Q-value among its positions computed by BayeScan	Fixation index	Pvalue for positive selection by MK using 80% dominant changes between subspecies	Pvalue for positive selection by MK using fixed changes between subspecies	Length	Flybase ID	Flybase link	Function	Comments
lac870.66	0	na	5	0.0227	0.63	0.0193	na	496	CG7995-PC	https://flybase.org/reports/FBgn0035266	glycerol kinase	metabolism
lac1116.1	3	2.18e-08	3	0	0.82	0.00575	0.0176	209	CG33950-PAT	https://flybase.org/reports/FBgn0284408		muscle and flight
lac132.11	1	0.03	3	0.0004	0.61	0.00085	na	1248	CG17927-PR	https://flybase.org/reports/FBgn0264695	Myosin heavy chain	muscle and flight
lac1388.23	4	4.44e-09	2	0.0008	0.58	0.0173	0.206	744	CG1070-PP	https://flybase.org/reports/FBgn0261238		muscle and flight
lac160671.64	3	4.47e-07	2	0.0094	0.45	0.0175	na	572	CG3400-PG	https://flybase.org/reports/FBgn0027621	6-phosphofructo-2-kinase
lac1586.11	2	9.86e-05	2	0.011	0.6	0.000311	0.00351	578	CG6904-PA	https://flybase.org/reports/FBgn0266064	Glycogen synthase	glycogen and energy
lac279.37	2	0.000445	1	0.0022	0.3	0.028	na	1234	CG7766-PH	https://flybase.org/reports/FBgn0030087		glycogen and energy
lac3706.4	2	0.000559	1	0.0282	0.28	0.000118	na	1385	CG12225-PA	https://flybase.org/reports/FBgn0028982	transcription elongation factor
lac251.6	2	6.98e-05	0	0.2954	0.41	0.0101	na	486	CG3156-PA	https://flybase.org/reports/FBgn0023536	Adenosinetriphosphatase	heme biosynthesis
lac53.3	2	0.000666	0	0.8619	0.07	5.17e-06	na	1513	CG1063-PB	https://flybase.org/reports/FBgn0010051	IP3 receptor	muscle and flight
lac6.26	2	0.00101	1	0.0056	0.17	0.0856	0.0907	1865	CG43078-PH	https://flybase.org/reports/FBgn0262508
lac704.3	4	6.81e-09	4	0.0002	0.49	0.132	0.00516	828	CG7254-PA	https://flybase.org/reports/FBgn0004507	Glycogen phosphorylase	glycogen and energy
lac727.5	2	8.2e-05	2	0	0.62	0.134	0.0501	527	CG3143-PF	https://flybase.org/reports/FBgn0038197		glycogen and energy
lac1388.21	2	0.000538	1	0.0532	0.21	0.104	na	1358	CG11148-PG	https://flybase.org/reports/FBgn0039936		muscle and flight
lac970.41	4	1.65e-10	3	0.0007	0.66	0.116	na	327	CG1982-PA	https://flybase.org/reports/FBgn0024289	Sorbitol dehydrogenase	oxidative reduction
lac944.23	2	9.19e-05	1	0.0669	0.5	0.142	na	558	CG7391-PD	https://flybase.org/reports/FBgn0023076	CLOCK	circadian rhythm
lac236.29	1	0.00713	3	0.0066	0.75	0.175	na	293	CG6084-PB	https://flybase.org/reports/FBgn0086254	Aldo-keto reductase	oxidative reduction
lac1060.2	2	3.92e-05	0	0.3388	0.47	0.192	na	364	CG3066-PA	https://flybase.org/reports/FBgn0037515		melanization
lac2315.7	2	3.96e-05	0	0.1288	0.43	0.227	na	366	CG13279-PA	https://flybase.org/reports/FBgn0000406		heme
lac244.6	3	5.53e-08	1	0.0168	0.47	0.289	na	285	CG15739-PA	https://flybase.org/reports/FBgn0030347
lac146196.1	1	0.00405	2	0.0054	0.67	0.292	na	166	CG17927-PR	https://flybase.org/reports/FBgn0264695	Myosin heavy chain	muscle and flight
lac2152.42	3	3.69e-09	3	0.0097	0.73	0.381	na	116	CG9358-PA	https://flybase.org/reports/FBgn0035089	Pherokine	metamorphosis
lac970.40	2	5.15e-06	1	0.0548	0.52	0.454	na	132
lac1031.29	0	na	2	0.096	0.33	0.527	na	190	CG15358-PA	https://flybase.org/reports/FBgn0031373	carbohydrate binding
lac727.11	2	1.39e-05	2	0	0.65	0.588	0.395	217
lac279.39	1	0.0342	2	0.0271	0.15	0.653	na	1423	CG9210-PC	https://flybase.org/reports/FBgn0022710	Adenylyl cyclase
lac1388.29	6	4.57e-11	5	0.0036	0.33	0.731	na	2339	CG11122-PA	https://flybase.org/reports/FBgn0030266	unknown
lac4286.4	1	0.00322	2	0	0.54	1	1	132
lac151.3	1	0.00502	2	0.0738	0.39	1	na	206	CG2650-PA	https://flybase.org/reports/FBgn0000092	DAYWAKE	circadian rhythm
lac5676.3	0	na	2	0.0088	0.51	1	na	248	CG15009-PC	https://flybase.org/reports/FBgn0001257	response to starvation	glycogen and energy
lac61172.1	1	0.00217	4	0.0068	0.75	1	na	89	CG17927-PR	https://flybase.org/reports/FBgn0264695	Myosin heavy chain	muscle and flight
lac1350.28	2	5.46e-06	2	0.0108	0.46	1	na	136
lac162097.37	2	7.3e-07	2	0.0016	0.77	1	na	50
lac702.8	1	0.0065	2	0.0006	0.56	na	na	267	CG17330-PA	https://flybase.org/reports/FBgn0028841	juvenile hormone acid methyltransferase
lac751.2	2	0.000207	0	0.2044	0.33	na	na	839	CG8654-PA	https://flybase.org/reports/FBgn0034479
lac236.25	1	0.0115	5	0.0026	0.7	na	na	472	CG9313-PB	https://flybase.org/reports/FBgn0034566	outer dynein arm assembly	muscle and flight
lac161966.49	3	3.23e-07	0	0.1204	0.38	na	na	513	CG9619-PA	https://flybase.org/reports/FBgn0036862	Glycogen binding subunit	glycogen and energy
lac570.14	0	na	2	0.01	0.66	na	na	164	CG42346-PC	https://flybase.org/reports/FBgn0259677
lac420.5	3	2.47e-08	3	0.0002	0.56	na	na	218
lac1066.37	2	0.000162	2	0.0224	0.52	na	na	742
lac1677.4	1	0.00737	1	0.0002	0.38	0.0508	0.0508	303	CG14064-PA
lac162097.36	1	0.0128	1	0.0558	0.36	0.123	na	527	CG1438-PA
lac3899.10	1	0.0197	1	0	0.31	0.343	0.132	813	CG17299-PR
lac89302.72	1	0.0134	1	0.0012	0.39	0.378	0.222	551	CG34356-PF
lac1350.25	1	0.004	1	0.0943	0.35	0.483	na	164
lac162097.51	1	0.0175	1	0.0038	0.37	0.582	na	723	CG9347-PA
lac1604.6	1	0.00392	1	0.0086	0.64	1	na	161
lac4286.2	1	0.00504	1	0.0192	0.28	1	na	207
lac161926.1	1	0.00507	1	0.0272	0.27	1	na	208
lac57.1	1	0.00614	1	0.0004	0.64	1	1	252	CG15009-PC
lac363.53	1	0.00817	1	0.0904	0.3	1	na	336	CG4237-PA
lac643.49	1	0.00996	1	0.0066	0.37	1	na	410	CG15890-PA
lac2542.8	1	0.0185	1	0.0092	0.27	1	na	765	CG13648-PC
lac49.37	1	0.0216	1	0.0248	0.22	1	na	896	CG5638-PA
lac74.27	1	0.00972	1	0.0014	0.39	na	na	400	CG16726-PA
lac751.1	1	0.0107	1	0.057	0.35	na	na	439	CG8654-PA
lac64.2	1	0.0136	1	0.0129	0.31	na	na	559	CG9664-PB
lac570.13	1	0.0166	1	0.0542	0.2	na	na	684	CG7896-PA
lac1010.21	0	na	1	0.0176	0.73	1	na	147	CG4920-PA
lac1010.22	0	na	1	0.004	0.35	na	na	159	CG1102-PC
lac1077.19	0	na	1	0.0162	0.15	na	na	3266	CG33950-PAT
lac129.17	0	na	1	0.0246	0.39	0.508	na	303	CG14034-PB
lac132.31	0	na	1	0.008	0.58	1	na	73	CG17927-PR
lac14.54	0	na	1	0.0718	0.24	1	na	467	CG17374-PC
lac162097.44	0	na	1	0.0141	0.39	1	na	426	CG12058-PA
lac1626.10	0	na	1	0.0874	0.16	na	na	302	CG4649-PA
lac2.23	0	na	1	0.054	0.41	1	na	50
lac234.3	0	na	1	0.0832	0.21	0.174	na	586	CG6652-PA
lac236.33	0	na	1	0.0189	0.4	0.48	na	359	CG15436-PA
lac3140.4	0	na	1	0.0283	0.1	na	na	613	CG9447-PC
lac58.1	0	na	1	0.0112	0.62	0.0735	na	444	CG14501-PA
lac6.17	0	na	1	0.0993	0.03	1	na	2687	CG15523-PA
lac643.21	0	na	1	0.052	0.4	1	na	214	CG5278-PA
lac702.7	0	na	1	0.0468	0.45	1	na	97
lac7165.9	0	na	1	0.0627	0.15	0.431	na	464	CG4797-PB
lac741.22	0	na	1	0.0218	0.36	0.385	na	422	CG45065-PA
lac8838.4	0	na	1	0.0506	0.15	na	na	1021	CG18522-PA
lac886.8	0	na	1	0.0448	0.52	1	na	180	CG9003-PB
lac7220.10	1	0.00198	0	0.2557	0.18	0.205	na	81	CG13042-PA
lac8166.5	1	0.002	0	0.172	0.49	1	na	82	CG4321-PA
lac3500.5	1	0.00205	0	0.3023	0.39	0.312	na	84	CG11715-PA
lac1289.27	1	0.00222	0	0.4463	0.54	0.312	na	91	CG13380-PB
lac256.47	1	0.00429	0	0.1998	0.15	0.295	na	176	CG9864-PA
lac269.67	1	0.0047	0	0.6118	0.27	0.429	na	193
lac1010.18	1	0.00592	0	0.7007	0.15	na	na	243	CG1102-PC
lac643.22	1	0.00606	0	0.2414	0.4	na	na	249	CG6921-PB
lac1607.2	1	0.00638	0	0.4126	0.31	na	na	262	CG9701-PA
lac570.15	1	0.00643	0	0.2295	0.45	na	na	264	CG8561-PB
lac8166.2	1	0.00672	0	0.3387	0.19	1	na	276	CG1438-PA
lac20.15	1	0.00878	0	0.1098	0.45	0.333	na	361	CG10798-PB
lac643.14	1	0.00965	0	0.5454	0.14	0.515	na	397	CG9447-PC
lac162097.61	1	0.00989	0	0.4784	0.34	na	na	407	CG13576-PA
lac494.27	1	0.0102	0	0.2477	0.48	0.633	na	418	CG40305-PB
lac1350.13	1	0.0103	0	0.1014	0.3	0.549	na	422	CG13229-PA
lac936.34	1	0.0108	0	0.1354	0.28	1	na	446
lac4025.13	1	0.011	0	0.6063	0.03	na	na	451	CG15102-PA
lac162097.52	1	0.0119	0	0.1235	0.37	na	na	489	CG9347-PA
lac64.1	1	0.0124	0	0.3711	0.41	0.105	na	512	CG3164-PA
lac1388.30	1	0.0132	0	0.2026	0.19	na	na	545	CG3100-PA
lac213.9	1	0.0267	0	0.4051	0.16	0.279	na	1107	CG17369-PC
lac944.13	1	0.0278	0	0.6761	0.24	1	na	1153
lac494.30	1	0.031	0	0.234	0.17	1	na	1290	CG10811-PB
lac680.19	1	0.0332	0	0.8083	0.01	0.199	na	1383	CG4757-PA
lac1066.5	1	0.0352	0	0.1925	0.31	na	na	1466	CG9519-PA

## Sheet: Table S3
Table S3. Enriched GO terms associated with proteins with positively selected positions identified by BayeScan
GO term	Fold of enrichment	P-value	Q-value	Category	Annotation	Proteins
GO:0031033	100.217	9.26897e-08	4.21738e-05	biological_process	myosin filament organization	lac132.31,lac146196.1,lac61172.1,lac132.11
GO:0071689	89.0815	1.47919e-07	3.36517e-05	biological_process	muscle thin filament assembly	lac132.31,lac146196.1,lac61172.1,lac132.11
GO:0060361	41.7569	1.57782e-07	2.39303e-05	biological_process	flight	lac132.11,lac146196.1,lac132.31,lac704.3,lac61172.1
GO:0042692	80.1733	2.24615e-07	2.55499e-05	biological_process	muscle cell differentiation	lac132.31,lac146196.1,lac61172.1,lac132.11
GO:0032982	72.8848	3.27637e-07	2.9815e-05	cellular_component	myosin filament	lac132.31,lac146196.1,lac61172.1,lac132.11
GO:0005859	61.6718	6.344e-07	4.81087e-05	cellular_component	muscle myosin complex	lac132.31,lac146196.1,lac61172.1,lac132.11
GO:0030241	53.4489	1.11615e-06	7.25498e-05	biological_process	skeletal muscle myosin thick filament assembly	lac132.31,lac146196.1,lac61172.1,lac132.11
GO:0005703	22.7765	3.02835e-06	0.000172237	cellular_component	polytene chromosome puff	lac132.11,lac146196.1,lac3706.4,lac132.31,lac61172.1
GO:0031672	40.0867	3.46259e-06	0.000175053	cellular_component	A band	lac132.31,lac146196.1,lac61172.1,lac132.11
GO:0030898	38.1778	4.19318e-06	0.00019079	molecular_function	actin-dependent ATPase activity	lac132.31,lac146196.1,lac61172.1,lac132.11
GO:0000146	33.4056	7.07403e-06	0.000292608	molecular_function	microfilament motor activity	lac132.31,lac146196.1,lac61172.1,lac132.11
GO:0007527	29.6938	1.12056e-05	0.000424878	biological_process	adult somatic muscle development	lac132.31,lac146196.1,lac61172.1,lac132.11
GO:0030017	27.646	1.48028e-05	0.000518098	cellular_component	sarcomere	lac132.31,lac146196.1,lac61172.1,lac132.11
GO:0005977	60.13	1.89885e-05	0.000617127	biological_process	glycogen metabolic process	lac279.37,lac3899.10,lac727.5
GO:0030239	25.0542	2.17026e-05	0.000658311	biological_process	myofibril assembly	lac132.31,lac146196.1,lac61172.1,lac132.11
GO:0008307	22.9067	3.07146e-05	0.000873445	molecular_function	structural constituent of muscle	lac132.31,lac146196.1,lac61172.1,lac132.11
GO:0006936	20.0433	5.14339e-05	0.00137661	biological_process	muscle contraction	lac132.31,lac146196.1,lac61172.1,lac132.11
GO:0016459	17.8163	8.08726e-05	0.00204428	cellular_component	myosin complex	lac132.31,lac146196.1,lac61172.1,lac132.11
GO:0003939	133.622	0.00010909	0.00261243	molecular_function	L-iditol 2-dehydrogenase activity	lac1626.10,lac970.41
GO:0045214	16.0347	0.000120998	0.00275269	biological_process	sarcomere organization	lac132.31,lac146196.1,lac61172.1,lac132.11
GO:0007427	14.577	0.000173899	0.00376781	biological_process	epithelial cell migration, open tracheal system	lac132.31,lac146196.1,lac61172.1,lac132.11
GO:0032490	100.217	0.000193317	0.00399814	biological_process	detection of molecule of bacterial origin	lac1077.19,lac1116.1
GO:0048846	27.3318	0.000193769	0.00383326	biological_process	axon extension involved in axon guidance	lac570.13,lac1077.19,lac1116.1
GO:0042623	9.4544	0.000194167	0.00368108	molecular_function	ATPase activity, coupled	lac132.11,lac146196.1,lac132.31,lac61172.1,lac236.25
GO:0040011	13.823	0.000212681	0.0038708	biological_process	locomotion	lac132.31,lac146196.1,lac61172.1,lac132.11
GO:0003774	9.19419	0.000220717	0.00386255	molecular_function	motor activity	lac132.11,lac146196.1,lac132.31,lac61172.1,lac236.25
GO:0042803	4.84431	0.000235028	0.00396067	molecular_function	protein homodimerization activity	lac132.11,lac64.2,lac146196.1,lac132.31,lac1077.19,lac1116.1,lac704.3,lac61172.1
GO:0050821	12.9312	0.00027362	0.00444632	biological_process	protein stabilization	lac132.31,lac146196.1,lac61172.1,lac132.11
GO:0050976	80.1733	0.000301089	0.00472398	biological_process	detection of mechanical stimulus involved in sensory perception of touch	lac1077.19,lac1116.1
GO:0046628	80.1733	0.000301089	0.00456652	biological_process	positive regulation of insulin receptor signaling pathway	lac57.1,lac5676.3
GO:0021551	66.8111	0.000432179	0.00634327	biological_process	central nervous system morphogenesis	lac1077.19,lac1116.1
GO:0046627	20.7345	0.000432964	0.0061562	biological_process	negative regulation of insulin receptor signaling pathway	lac57.1,lac5676.3,lac727.5
GO:0008607	57.2667	0.00058636	0.00808465	molecular_function	phosphorylase kinase regulator activity	lac279.37,lac3899.10
GO:0003823	50.1083	0.000763405	0.0102162	molecular_function	antigen binding	lac1077.19,lac1116.1
GO:0044255	15.8237	0.000943616	0.012267	biological_process	cellular lipid metabolic process	lac3899.10,lac643.21,lac14.54
GO:0005615	3.52324	0.000947406	0.0119742	cellular_component	extracellular space	lac5676.3,lac3899.10,lac129.17,lac151.3,lac1077.19,lac2542.8,lac570.14,lac570.13,lac57.1
GO:0035363	40.0867	0.0011852	0.0145747	cellular_component	histone locus body	lac162097.44,lac3706.4
GO:0008046	33.4056	0.00169579	0.0203048	molecular_function	axon guidance receptor activity	lac1077.19,lac1116.1
GO:0035338	33.4056	0.00169579	0.0197842	biological_process	long-chain fatty-acyl-CoA biosynthetic process	lac643.21,lac14.54
GO:0005520	33.4056	0.00169579	0.0192896	molecular_function	insulin-like growth factor binding	lac57.1,lac5676.3
GO:0016491	5.47632	0.00222489	0.0246909	molecular_function	oxidoreductase activity	lac970.41,lac1626.10,lac236.29,lac14.54,lac741.22
GO:0006112	25.0542	0.00297639	0.0322442	biological_process	energy reserve metabolic process	lac3899.10,lac14.54
GO:0006171	22.2704	0.00374299	0.039606	biological_process	cAMP biosynthetic process	lac279.39,lac727.5
GO:0004373	200.433	0.00497697	0.0514664	molecular_function	glycogen (starch) synthase activity	lac1586.11
GO:0035296	200.433	0.00497697	0.0503227	biological_process	regulation of tube diameter	lac2542.8
GO:0060562	200.433	0.00497697	0.0492287	biological_process	epithelial tube morphogenesis	lac2542.8
GO:0006718	200.433	0.00497697	0.0481813	biological_process	juvenile hormone biosynthetic process	lac702.8
GO:0035049	200.433	0.00497697	0.0471775	molecular_function	juvenile hormone acid methyltransferase activity	lac702.8
GO:0008184	200.433	0.00497697	0.0462147	molecular_function	glycogen phosphorylase activity	lac704.3
GO:0016241	200.433	0.00497697	0.0452904	biological_process	regulation of macroautophagy	lac727.5
GO:0040027	200.433	0.00497697	0.0444024	biological_process	negative regulation of vulval development	lac727.5
GO:1900078	200.433	0.00497697	0.0435485	biological_process	positive regulation of cellular response to insulin stimulus	lac727.5
GO:0033709	200.433	0.00497697	0.0427268	molecular_function	D-arabinitol dehydrogenase, D-ribulose forming (NADP+) activity	lac970.41
GO:0052677	200.433	0.00497697	0.0419356	molecular_function	D-arabinitol dehydrogenase, D-xylulose forming (NADP+) activity	lac970.41
GO:0019432	19.0889	0.00504604	0.0417445	biological_process	triglyceride biosynthetic process	lac643.21,lac14.54
GO:0007517	5.5292	0.00602695	0.0489689	biological_process	muscle organ development	lac132.31,lac146196.1,lac61172.1,lac132.11
GO:0005576	2.343	0.00637277	0.0508704	cellular_component	extracellular region	lac1677.4,lac420.5,lac5676.3,lac1010.21,lac1031.29,lac129.17,lac1010.22,lac1077.19,lac57.1,lac2152.42,lac741.22
GO:0070593	16.0347	0.00706076	0.0553904	biological_process	dendrite self-avoidance	lac1077.19,lac1116.1
GO:0007623	7.70897	0.00708947	0.054673	biological_process	circadian rhythm	lac944.23,lac151.3,lac727.5
GO:0007298	4.88862	0.00919887	0.0697581	biological_process	border follicle cell migration	lac132.31,lac146196.1,lac61172.1,lac132.11
GO:0097322	100.217	0.00992958	0.0740649	molecular_function	7SK snRNA binding	lac162097.44
GO:0044598	100.217	0.00992958	0.0728703	biological_process	doxorubicin metabolic process	lac236.29
GO:0043795	100.217	0.00992958	0.0717137	molecular_function	glyceraldehyde oxidoreductase activity	lac236.29
GO:0044597	100.217	0.00992958	0.0705931	biological_process	daunorubicin metabolic process	lac236.29
GO:0008967	100.217	0.00992958	0.0695071	molecular_function	phosphoglycolate phosphatase activity	lac244.6
GO:0048205	100.217	0.00992958	0.0684539	biological_process	COPI coating of Golgi vesicle	lac363.53
GO:0004862	100.217	0.00992958	0.0674322	molecular_function	cAMP-dependent protein kinase inhibitor activity	lac3899.10
GO:0046320	100.217	0.00992958	0.0664406	biological_process	regulation of fatty acid oxidation	lac3899.10

## Sheet: Table S4
Table S4. Status of each specimen in different analyses
Sample ID	Gap ratio	Population Assignment	role in PCA	role in t-SNE	role in STRUCTURE	role in TreeMix	Comment
NVG-16108B10	0.238296	colorado	PCA backbone	t-SNE backbone	STRUCTURE backbone and reference	TreeMix backbone
NVG-16108C02	0.137525	colorado	PCA backbone	t-SNE backbone	STRUCTURE backbone and reference	TreeMix backbone
NVG-16108C07	0.12872	colorado	PCA backbone	t-SNE backbone	STRUCTURE backbone and reference	TreeMix backbone
NVG-16108C01	0.209418	colorado	PCA backbone	t-SNE backbone	STRUCTURE backbone and reference	TreeMix backbone
NVG-5298	0.199975	colorado	PCA backbone	t-SNE backbone	STRUCTURE backbone and reference	TreeMix backbone
NVG-5301	0.182579	colorado	PCA backbone	t-SNE backbone	STRUCTURE backbone and reference	TreeMix backbone
NVG-16108A03	0.480549	colorado	PCA backbone	t-SNE backbone	STRUCTURE backbone	TreeMix target
NVG-16108A04	0.225948	colorado	PCA backbone	t-SNE backbone	STRUCTURE backbone	TreeMix backbone
NVG-16108B11	0.219504	colorado	PCA backbone	t-SNE backbone	STRUCTURE backbone	TreeMix backbone
NVG-16108B12	0.360781	colorado	PCA backbone	t-SNE backbone	STRUCTURE backbone	TreeMix target
NVG-16108C03	0.283346	colorado	PCA backbone	t-SNE backbone	STRUCTURE backbone	TreeMix target
NVG-16108C05	0.346307	colorado	PCA backbone	t-SNE backbone	STRUCTURE backbone	TreeMix target
NVG-16108C06	0.331037	colorado	PCA backbone	t-SNE backbone	STRUCTURE backbone	TreeMix target
NVG-16108C08	0.383554	colorado	PCA backbone	t-SNE backbone	STRUCTURE backbone	TreeMix target
NVG-16108C09	0.155361	colorado	PCA backbone	t-SNE backbone	STRUCTURE backbone	TreeMix backbone
NVG-16108D09	0.197469	colorado	PCA backbone	t-SNE backbone	STRUCTURE backbone	TreeMix backbone
NVG-17109A07	0.0971439	colorado	PCA backbone	t-SNE backbone	STRUCTURE backbone	TreeMix backbone
NVG-5294	0.137596	colorado	PCA backbone	t-SNE backbone	STRUCTURE backbone	TreeMix backbone
NVG-5296	0.177637	colorado	PCA backbone	t-SNE backbone	STRUCTURE backbone	TreeMix backbone
NVG-5297	0.142212	colorado	PCA backbone	t-SNE backbone	STRUCTURE backbone	TreeMix backbone
ADW0073	0.0951954	coriba	PCA backbone	t-SNE backbone	STRUCTURE backbone and reference	TreeMix backbone
ADW0074	0.111228	coriba	PCA backbone	t-SNE backbone	STRUCTURE backbone and reference	TreeMix backbone
ADW0099	0.069276	coriba	PCA backbone	t-SNE backbone	STRUCTURE backbone and reference	TreeMix backbone
LEP-28430	0.0592099	coriba	PCA backbone	t-SNE backbone	STRUCTURE backbone and reference	TreeMix backbone
NVG-16108B07	0.11995	coriba	PCA backbone	t-SNE backbone	STRUCTURE backbone and reference	TreeMix backbone
NVG-16108D12	0.153732	coriba	PCA backbone	t-SNE backbone	STRUCTURE backbone and reference	TreeMix backbone
ADW0072	0.0751793	coriba	PCA backbone	t-SNE backbone	STRUCTURE backbone	TreeMix backbone
ADW0104	0.0825909	coriba	PCA backbone	t-SNE backbone	STRUCTURE backbone	TreeMix backbone
ADW0105	0.0730259	coriba	PCA backbone	t-SNE backbone	STRUCTURE backbone	TreeMix backbone
LEP-28450	0.0555593	coriba	PCA backbone	t-SNE backbone	STRUCTURE backbone	TreeMix backbone
LEP-28451	0.0576816	coriba	PCA backbone	t-SNE backbone	STRUCTURE backbone	TreeMix backbone
LEP-28452	0.0536849	coriba	PCA backbone	t-SNE backbone	STRUCTURE backbone	TreeMix backbone
LEP-28453	0.0586596	coriba	PCA backbone	t-SNE backbone	STRUCTURE backbone	TreeMix backbone
NVG-16108A09	0.349952	coriba	PCA backbone	t-SNE backbone	STRUCTURE backbone	TreeMix target
NVG-16108A10	0.131195	coriba	PCA backbone	t-SNE backbone	STRUCTURE backbone	TreeMix backbone
NVG-16108A12	0.277344	coriba	PCA backbone	t-SNE backbone	STRUCTURE backbone	TreeMix target
NVG-16108B01	0.210175	coriba	PCA backbone	t-SNE backbone	STRUCTURE backbone	TreeMix backbone
NVG-16108B02	0.216798	coriba	PCA backbone	t-SNE backbone	STRUCTURE backbone	TreeMix backbone
NVG-16108B03	0.204045	coriba	PCA backbone	t-SNE backbone	STRUCTURE backbone	TreeMix backbone
NVG-16108B04	0.0860424	coriba	PCA backbone	t-SNE backbone	STRUCTURE backbone	TreeMix backbone
NVG-16108B05	0.349204	coriba	PCA backbone	t-SNE backbone	STRUCTURE backbone	TreeMix target
NVG-16108B06	0.239507	coriba	PCA backbone	t-SNE backbone	STRUCTURE backbone	TreeMix backbone
NVG-16108B08	0.24509	coriba	PCA backbone	t-SNE backbone	STRUCTURE backbone	TreeMix backbone
NVG-16108B09	0.500778	coriba	PCA backbone	t-SNE backbone	STRUCTURE backbone	TreeMix target
NVG-16108D07	0.211574	coriba	PCA backbone	t-SNE backbone	STRUCTURE backbone	TreeMix backbone
NVG-16108D08	0.334041	coriba	PCA backbone	t-SNE backbone	STRUCTURE backbone	TreeMix target
NVG-16108D10	0.177039	coriba	PCA backbone	t-SNE backbone	STRUCTURE backbone	TreeMix backbone
NVG-16108D11	0.270423	coriba	PCA backbone	t-SNE backbone	STRUCTURE backbone	TreeMix target
NVG-16108E01	0.273489	coriba	PCA backbone	t-SNE backbone	STRUCTURE backbone	TreeMix target
NVG-5307	0.102587	coriba	PCA backbone	t-SNE backbone	STRUCTURE backbone	TreeMix backbone
NVG-5308	0.0569856	coriba	PCA backbone	t-SNE backbone	STRUCTURE backbone	TreeMix backbone
LEP-28422	0.0766449	hybrid	PCA backbone		STRUCTURE backbone		hybrid
LEP-28426	0.0871367	hybrid	PCA backbone		STRUCTURE backbone		hybrid
NVG-16108A01	0.347986	hybrid	PCA backbone		STRUCTURE backbone		hybrid
NVG-16108A02	0.418998	hybrid	PCA backbone		STRUCTURE backbone		hybrid
NVG-16108C10	0.234411	hybrid	PCA backbone		STRUCTURE backbone		hybrid
NVG-16108C11	0.179589	hybrid	PCA backbone		STRUCTURE backbone		hybrid
NVG-5300	0.16148	hybrid	PCA backbone		STRUCTURE backbone		hybrid
NVG-5532	0.0595633	hybrid	PCA backbone		STRUCTURE backbone		hybrid
ADW0081	0.088885	ochracea	PCA backbone	t-SNE backbone	STRUCTURE backbone and reference	TreeMix backbone
ADW0082	0.0937588	ochracea	PCA backbone	t-SNE backbone	STRUCTURE backbone and reference	TreeMix backbone
ADW0083	0.0998688	ochracea	PCA backbone	t-SNE backbone	STRUCTURE backbone and reference	TreeMix backbone
NVG-5309	0.111257	ochracea	PCA backbone	t-SNE backbone	STRUCTURE backbone and reference	TreeMix backbone
NVG-16108A05	0.235457	ochracea	PCA backbone	t-SNE backbone	STRUCTURE backbone	TreeMix backbone
NVG-5310	0.0660018	ochracea	PCA backbone	t-SNE backbone	STRUCTURE backbone	TreeMix backbone
NVG-5534	0.0740985	ochracea	PCA backbone	t-SNE backbone	STRUCTURE backbone	TreeMix backbone
NVG-5535	0.0650403	ochracea	PCA backbone	t-SNE backbone	STRUCTURE backbone	TreeMix backbone
ADW0056	0.0898763	sublima	PCA backbone	t-SNE backbone	STRUCTURE backbone and reference	TreeMix backbone
ADW0057	0.00523618	sublima	PCA backbone	t-SNE backbone	STRUCTURE backbone and reference	TreeMix backbone
ADW0058	0.0221425	sublima	PCA backbone	t-SNE backbone	STRUCTURE backbone and reference	TreeMix backbone
LEP-28458	0.0742171	sublima	PCA backbone	t-SNE backbone	STRUCTURE backbone and reference	TreeMix backbone
NVG-5295	0.0281591	sublima	PCA backbone	t-SNE backbone	STRUCTURE backbone	TreeMix backbone
NVG-16108C04	0.508754	colorado	PCA target	t-SNE target	STRUCTURE target	TreeMix target
NVG-5533	0.554822	ochracea	PCA target	t-SNE target	STRUCTURE target	TreeMix target
NVG-15111B01	0.59943	ochracea	PCA target	t-SNE target	STRUCTURE target	TreeMix target
NVG-16108A08	0.612135	coriba	PCA target	t-SNE target	STRUCTURE target	TreeMix target
NVG-7574	0.627312	colorado	PCA target	t-SNE target	STRUCTURE target	TreeMix target
NVG-16108A06	0.639598	ochracea	PCA target	t-SNE target	STRUCTURE target	TreeMix target
NVG-15111B02	0.734125	ochracea	PCA target	t-SNE target	STRUCTURE target	TreeMix target
NVG-6313	0.742173	colorado	PCA target	t-SNE target	STRUCTURE target	TreeMix target
NVG-16108A07	0.758211	colorado	PCA target	t-SNE target	STRUCTURE target	TreeMix target
NVG-7575	0.83513	colorado	PCA target	t-SNE target	STRUCTURE target	TreeMix target
NVG-5304	0.845619	hybrid	PCA target		STRUCTURE target		hybrid
NVG-6708	0.925664	colorado	PCA target	t-SNE target	STRUCTURE target	TreeMix target
NVG-6706	0.960269	hybrid	PCA target		STRUCTURE target		hybrid
NVG-6705	0.974791	ochracea	PCA target	t-SNE target	STRUCTURE target	TreeMix target

## Sheet: Table S5
Table S5. Inferred subspecies assignment for target samples by different methods
Sample ID	PCA and t-SNE	STRUCTURE	TreeMix
NVG-15111B01	H. c. ochracea	H. c. ochracea	H. c. ochracea
NVG-15111B02	H. c. ochracea	H. c. ochracea	H. c. ochracea
NVG-16108A06	H. c. ochracea	H. c. ochracea	H. c. ochracea
NVG-16108A07	H. c. colorado	H. c. colorado	H. c. colorado
NVG-16108A08	H. c. idaho	H. c. idaho	H. c. idaho
NVG-16108A09	H. c. idaho	H. c. idaho	H. c. idaho
NVG-16108A12	H. c. idaho	H. c. idaho	H. c. idaho
NVG-16108B05	H. c. idaho	H. c. idaho	H. c. idaho
NVG-16108B09	H. c. idaho	H. c. idaho	H. c. idaho
NVG-16108B12	H. c. colorado	H. c. colorado	H. c. colorado
NVG-16108C03	H. c. colorado	H. c. colorado	H. c. colorado
NVG-16108C04	H. c. colorado	H. c. colorado	H. c. colorado
NVG-16108C05	H. c. colorado	H. c. colorado	H. c. colorado
NVG-16108C06	H. c. colorado	H. c. colorado	H. c. colorado
NVG-16108C08	H. c. colorado	H. c. colorado	H. c. colorado
NVG-16108D08	H. c. idaho	H. c. idaho	H. c. idaho
NVG-16108D11	H. c. idaho	H. c. idaho	H. c. idaho
NVG-16108E01	H. c. idaho	H. c. idaho	H. c. idaho
NVG-5533	H. c. ochracea	H. c. ochracea	H. c. ochracea
NVG-6313	H. c. colorado	H. c. colorado	H. c. colorado
NVG-6705	H. c. ochracea	H. c. ochracea	H. c. ochracea
NVG-6708	H. c. colorado	H. c. colorado	H. c. colorado
NVG-7574	H. c. colorado	H. c. colorado	H. c. colorado
NVG-7575	H. c. colorado	H. c. colorado	H. c. colorado
